# Supplementary material for: Species-level characterization of the core microbiome in healthy dogs using full-length 16S rRNA gene sequencing
Source: Front Vet Sci. 2024 Sep 2;11:1405470. doi: 10.3389/fvets.2024.1405470 (PMC11404154; doi:10.3389/fvets.2024.1405470)
Supplement: Supplementary file 2 [file Data_Sheet_2.xlsx]

## Sheet: Overview
	SUPPLEMENTARY TABLES FOR:
Species-level characterization of the core microbiome in healthy dogs using
	full-length 16S rRNA gene sequencing
List of Tables
Table S1	Prevalence and abundance percentiles for 27 core bacterial taxa
Table S2	GAMs of core microbiome metrics regressed against host factors
Table S3	GAMs of microbiome alpha-diversity regressed against host factors
Table S4	PERMANOVAs testing relationship between microbiome beta-diversity and host factors
Table S5	Differential abundance testing with LinDA (age, sex-neuter status, and body weight)
Table S6	Differential abundance testing with LinDA (Kibble vs. Raw vs. Cooked)

## Sheet: TableS1
Table S1. Calculating the prevalence and abundance ranges for bacterial species detected in the fecal microbiome of healthy dogs.
Prevalence calculations were based on species presence/absence data, but all other calculations were based on relative abundance data.
UC - unclassified
Bacterial taxa with a prevalence of at least 33.333% and mean relative abundance > 0.5% were designated as core taxa.
bacterial species	prevalence	mean relative abundance	median relative abundance	minimum relative abundance (excluding 0s)	maximum relative abundance	standard deviation of the relative abundance	low10pct	50pct	high90pct	high97.5pct
Blautia_hansenii	0.867133	3.65613	1.00787	0.0453104	50.5253	7.0481	0	1.00787	10.2598	22.5757
[Ruminococcus]_gnavus	0.846154	3.10053	0.969745	0.0487567	68.9795	6.74575	0	0.969745	7.9473	23.0839
Faecalimonas_umbilicata	0.832168	4.42987	0.874418	0.020429	50.9973	8.31136	0	0.874418	12.3285	28.769
Blautia UC	0.797203	3.9484	1.28684	0.0222519	51.3456	7.17382	0	1.28684	11.7267	29.9789
Fusobacterium UC 1	0.765734	6.55827	2.25934	0.0323117	46.3193	9.33319	0	2.25934	18.7017	34.3238
Collinsella_intestinalis	0.744755	4.87711	1.7137	0.0369276	46.1923	7.51405	0	1.7137	14.6709	26.6541
Megamonas_funiformis	0.671329	11.2704	1.44053	0.0239158	80.08	17.8372	0	1.44053	37.3045	62.0571
Fusobacterium UC 2	0.653846	2.5196	0.282531	0.0167579	41.5627	5.86296	0	0.282531	6.42315	22.2145
Peptacetobacter hiranonis	0.653846	3.27366	0.474799	0.0313519	47.2033	6.32696	0	0.474799	9.41198	21.4174
Blautia_marasmi	0.636364	0.642411	0.225159	0.0184162	7.52514	1.10361	0	0.225159	2.03846	3.84777
Lachnoclostridium UC	0.604895	0.758006	0.135135	0.0188111	20.3253	2.00963	0	0.135135	1.72939	5.74365
Lachnospiraceae UC	0.590909	0.488773	0.089612	0.0301523	5.80121	0.8784	0	0.089612	1.32694	3.20502
Blautia_caecimuris	0.573427	0.864447	0.0930708	0.0309598	13.5855	1.91744	0	0.0930708	2.3537	7.55062
Sutterella_stercoricanis	0.538462	0.47108	0.0696554	0.0184638	9.92218	1.19296	0	0.0696554	1.05845	3.64171
Clostridium_perfringens	0.51049	5.32752	0.0401555	0.0323799	95.0009	12.9946	0	0.0401555	18.8749	46.3416
Romboutsia UC	0.493007	1.03531	0	0.0287006	30.6718	2.97892	0	0	2.61275	11.2638
Blautia_glucerasea	0.461538	1.08278	0	0.0198781	36.2274	3.38827	0	0	2.37831	11.9724
Turicibacter_sanguinis	0.440559	1.55111	0	0.0321199	52.8132	5.26841	0	0	3.50095	14.5193
Romboutsia_ilealis	0.416084	1.30002	0	0.0375752	55.2196	4.73487	0	0	2.97382	14.9491
[Clostridium]_glycyrrhizinilyticum	0.409091	0.188748	0	0.0234009	2.95567	0.417894	0	0	0.513795	1.25981
Bacteroides UC	0.409091	1.93048	0	0.0253678	48.0878	5.48063	0	0	4.90923	18.8549
Escherichia_coli	0.402098	1.02987	0	0.0245549	48.4033	3.76038	0	0	2.47843	10.0015
Holdemanella_biformis	0.395105	2.09253	0	0.0318649	73.6895	6.31866	0	0	6.18084	15.669
Allobaculum_stercoricanis	0.391608	1.32901	0	0.0238987	38.8501	4.16007	0	0	3.20882	11.4782
Caballeronia_sordidicola	0.370629	0.0814125	0	0.0198781	3.95349	0.272342	0	0	0.208195	0.561586
Prevotella_copri	0.34965	3.33136	0	0.0339828	75.7571	8.93418	0	0	11.1393	30.0446
Streptococcus_lutetiensis	0.335664	9.44434	0	0.0198781	91.6728	22.1384	0	0	47.4211	78.0484
Erysipelatoclostridium_ramosum	0.332168	0.270263	0	0.0358089	9.08599	0.955353	0	0	0.498208	2.42671
Bacteroides_plebeius	0.325175	0.566904	0	0.0376903	15.0317	1.77616	0	0	1.64061	5.84875
Catenibacterium_mitsuokai	0.318182	0.644618	0	0.0629406	29.9229	2.32461	0	0	1.66672	5.33425
[Clostridium]_dakarense	0.311189	0.427927	0	0.0214854	20.4132	1.7218	0	0	0.933503	5.38101
Alloprevotella_rava	0.29021	0.964454	0	0.06509	34.1743	3.61066	0	0	2.22556	8.42688
[Clostridium]_spiroforme	0.29021	0.183711	0	0.0198781	12.1651	0.851283	0	0	0.337195	1.52481
Bacteroides_coprocola	0.269231	0.285379	0	0.0391032	10.5323	0.955709	0	0	0.673257	2.59833
Enterococcus_faecium	0.269231	1.11558	0	0.0230798	75.7425	6.31288	0	0	0.688039	10.367
Clostridium UC	0.269231	0.638458	0	0.0376903	35.7406	3.12922	0	0	1.07446	4.73836
Fusobacterium_mortiferum	0.230769	0.617217	0	0.0184638	25.3488	2.94728	0	0	0.38704	8.66957
Clostridium_disporicum	0.223776	0.463589	0	0.0318649	28.8813	2.46187	0	0	0.564639	4.10155
Clostridium_sporogenes	0.206294	0.330719	0	0.0226142	10.8543	1.35796	0	0	0.466492	4.04706
[Eubacterium]_tenue	0.199301	0.944945	0	0.0279298	33.052	4.02411	0	0	0.70476	11.5
Paeniclostridium UC	0.199301	0.440034	0	0.0210069	20.2143	1.8842	0	0	0.542774	5.37303
Collinsella_tanakaei	0.185315	0.186176	0	0.0248283	14.3536	1.22541	0	0	0.192986	0.92439
Bacteroides_vulgatus	0.185315	1.03126	0	0.06222	58.93	6.21021	0	0	0.357135	8.52424
Terrisporobacter_glycolicus	0.181818	0.200078	0	0.0323117	13.3202	1.08564	0	0	0.333628	1.65558
Romboutsia_hominis	0.167832	0.328817	0	0.0387347	19.4341	1.77937	0	0	0.225804	3.64256
Absiella_dolichum	0.164336	0.102263	0	0.0214854	9.41712	0.650355	0	0	0.0893725	0.837988
Fournierella_massiliensis	0.164336	0.0423242	0	0.0350116	1.42773	0.145198	0	0	0.137497	0.437354
Slackia_piriformis	0.153846	0.0647672	0	0.0215254	4.39679	0.366741	0	0	0.0957198	0.489125
Acidaminococcaceae UC	0.153846	0.154469	0	0.0281796	5.54741	0.610585	0	0	0.212002	1.91438
[Ruminococcus]_torques	0.146853	0.0455643	0	0.0369777	1.09538	0.147108	0	0	0.13357	0.502452
Enterococcus_faecalis	0.129371	0.139805	0	0.0343289	16.8426	1.06023	0	0	0.0939388	0.972971
Parasutterella_secunda	0.129371	0.0705233	0	0.0398446	2.66537	0.284273	0	0	0.119234	0.811028
Tyzzerella_nexilis	0.125874	0.145499	0	0.0286471	10.2663	0.848895	0	0	0.0749761	1.20783
Succinivibrio_dextrinosolvens	0.122378	0.0580486	0	0.0307629	2.40362	0.245652	0	0	0.0626328	0.736153
Bacteroides_stercoris	0.115385	0.221806	0	0.0287646	29.6489	1.88597	0	0	0.0565413	1.52813
Escherichia-Shigella UC	0.115385	0.0577381	0	0.030349	4.8854	0.336281	0	0	0.0413674	0.562417
Peptococcus UC	0.115385	0.411134	0	0.0557636	32.9984	2.36912	0	0	0.13347	5.02623
Slackia_faecicanis	0.111888	0.0679208	0	0.0379219	3.0564	0.312386	0	0	0.104507	0.589828
Rhodococcus_fascians	0.111888	0.0205128	0	0.0184162	2.83721	0.171568	0	0	0.035241	0.143421
Enterococcus UC	0.111888	0.471956	0	0.020429	32.3204	2.98149	0	0	0.0473386	4.78378
Enterococcus_hirae	0.104895	0.17792	0	0.019676	20.7048	1.35588	0	0	0.0200525	1.51074
[Clostridium]_colinum	0.101399	0.0331174	0	0.0262347	2.5254	0.19418	0	0	0.0131173	0.29788
Clostridium_colicanis	0.0944056	0.291851	0	0.0632031	49.6125	2.99957	0	0	0	1.30241
Hungateiclostridiaceae UC	0.0909091	0.0240092	0	0.0262347	1.14786	0.118164	0	0	0	0.18617
Streptococcus_gallolyticus	0.0874126	2.28964	0	0.0615764	96.8239	12.1265	0	0	0	49.1137
Bifidobacterium_pullorum	0.0874126	0.07364	0	0.0593384	3.38085	0.365964	0	0	0	0.870547
Clostridium_saudiense	0.0839161	0.0949424	0	0.0268288	10.5252	0.806336	0	0	0	0.527817
Campylobacter_upsaliensis	0.0839161	0.0343066	0	0.0265041	1.46056	0.166237	0	0	0	0.439097
Clostridium_paraputrificum	0.0804196	0.0578022	0	0.0248283	5.93403	0.414722	0	0	0	0.368608
Lactobacillus_sakei	0.0804196	0.114535	0	0.0343289	14.2857	1.00685	0	0	0	0.485119
Collinsella_stercoris	0.0804196	0.0719983	0	0.0719114	4.99182	0.437176	0	0	0	0.456559
Clostridium_baratii	0.0769231	0.142602	0	0.0462054	22.8682	1.39081	0	0	0	0.83117
Streptococcus_salivarius	0.0734266	0.464675	0	0.0515907	48.2013	4.18099	0	0	0	0.590493
Collinsella_aerofaciens	0.0699301	0.225221	0	0.0491099	13.0395	1.34827	0	0	0	2.79902
Trichuris_trichiura	0.0699301	0.0282589	0	0.0546075	1.52831	0.148063	0	0	0	0.323065
Anaerostipes_caccae	0.0629371	0.0175631	0	0.0583516	1.56495	0.109071	0	0	0	0.202326
Bifidobacterium_pseudocatenulatum	0.0629371	0.851684	0	0.391979	70.9782	5.77674	0	0	0	6.77259
Bifidobacterium_animalis	0.0594406	0.2874	0	0.0430509	26.4354	2.2937	0	0	0	1.89971
[Clostridium]_saccharogumia	0.0594406	0.015716	0	0.059028	1.19552	0.0994523	0	0	0	0.17176
Blautia_schinkii	0.0594406	0.0317788	0	0.0488361	2.63945	0.197479	0	0	0	0.322459
Paeniclostridium_sordellii	0.0594406	0.234673	0	0.0327933	33.4042	2.26577	0	0	0	0.343452
Streptococcus_alactolyticus	0.0559441	0.556546	0	0.0505868	91.0369	5.75747	0	0	0	0.813908
Candidatus_Arthromitus	0.0559441	0.0170496	0	0.0336474	1.85968	0.127176	0	0	0	0.168984
Lactococcus_garvieae	0.0559441	0.0686478	0	0.0354183	9.8234	0.631114	0	0	0	0.292468
Leuconostoc_gelidum	0.0559441	0.0878067	0	0.0213721	10.9124	0.797711	0	0	0	0.376887
Faecalibacterium_prausnitzii	0.0559441	0.0125715	0	0.046966	1.4298	0.0937073	0	0	0	0.100461
Butyricicoccus_pullicaecorum	0.0559441	0.00632919	0	0.0383828	0.554665	0.0400876	0	0	0	0.0644414
Bifidobacterium_pseudolongum	0.0524476	0.386317	0	0.0404694	68.1981	4.22595	0	0	0	0.401338
Candidatus_Stoquefichus	0.0524476	0.0165097	0	0.0521014	1.60146	0.114732	0	0	0	0.142734
Blautia_wexlerae	0.0524476	0.340643	0	0.0198781	22.5605	2.27874	0	0	0	1.35134
Absiella_argi	0.048951	0.0190469	0	0.0636267	2.23206	0.148652	0	0	0	0.170675
Lactobacillus_reuteri	0.048951	0.282761	0	0.0915751	19.735	1.9242	0	0	0	1.58177
Bacteroides_uniformis	0.048951	0.0112854	0	0.0425834	0.517001	0.0611432	0	0	0	0.176093
Sarcina_ventriculi	0.048951	0.242421	0	0.0428266	20.3545	1.80492	0	0	0	1.19483
Collinsella UC	0.048951	0.197262	0	0.0784929	29.3652	1.97607	0	0	0	0.535531
Bacteroides_caecigallinarum	0.0454545	0.0420245	0	0.0347102	3.53832	0.285265	0	0	0	0.456
Streptococcus_minor	0.0454545	0.014626	0	0.0245549	2.47261	0.151041	0	0	0	0.0822176
Clostridioides_difficile	0.041958	0.0569417	0	0.0210069	11.8623	0.70663	0	0	0	0.29051
Megasphaera_elsdenii	0.041958	0.124612	0	0.059028	15.5369	1.1401	0	0	0	0.506456
Anaerostipes_hadrus	0.041958	0.0196725	0	0.0530082	1.37363	0.116255	0	0	0	0.377323
Bacteroides_coprophilus	0.0384615	0.0238062	0	0.0309598	1.52355	0.154951	0	0	0	0.145851
[Clostridium]_innocuum	0.0384615	0.0104719	0	0.0539665	1.56495	0.0968083	0	0	0	0.0892722
Bifidobacterium_longum	0.0384615	0.129262	0	0.0410509	11.3541	0.960084	0	0	0	0.959295
Lactobacillus_animalis	0.034965	0.257533	0	0.0582954	42.98	2.76667	0	0	0	0.128699
Carnobacterium_divergens	0.034965	0.0294852	0	0.0766754	2.75977	0.249332	0	0	0	0.147601
Lactococcus_lactis	0.034965	0.109863	0	0.0343289	27.6416	1.63675	0	0	0	0.0638125
Leuconostoc_lactis	0.034965	0.116704	0	0.0425459	22.6144	1.39284	0	0	0	0.143475
Bacteroides_massiliensis	0.034965	0.0499171	0	0.0708383	6.1152	0.4378	0	0	0	0.134284
Enterobacter UC	0.034965	0.0107366	0	0.151745	0.642936	0.0622395	0	0	0	0.18485
Erysipelotrichaceae UC	0.034965	0.0159655	0	0.0376903	1.69492	0.124463	0	0	0	0.125096
Streptococcus UC	0.034965	0.0120023	0	0.0248283	1.84422	0.116569	0	0	0	0.0582624
Terrisporobacter UC	0.034965	0.0737509	0	0.0286471	18.1818	1.07933	0	0	0	0.0571218
Lactobacillus_acidophilus	0.0314685	0.412026	0	0.0684775	58.5278	4.38464	0	0	0	0.144177
Streptococcus_equinus	0.0314685	0.0574962	0	0.100265	7.11701	0.510528	0	0	0	0.128735
Metabacterium_polyspora	0.0314685	0.0410864	0	0.0903809	8.09302	0.490529	0	0	0	0.115183
Ruminococcaceae UC	0.0314685	0.00248217	0	0.0367411	0.148462	0.0153618	0	0	0	0.0423692
Harryflintia_acetispora	0.027972	0.0083547	0	0.0767902	0.828224	0.067651	0	0	0	0.0671914
Bacteroides_fragilis	0.027972	0.20135	0	0.277231	22.0292	1.90782	0	0	0	0.242577
Dialister_succinatiphilus	0.027972	0.0115525	0	0.0413351	1.35518	0.0972555	0	0	0	0.0361682
Lachnospira UC	0.027972	0.00621749	0	0.0645369	0.535815	0.044767	0	0	0	0.0564698
Weissella_cibaria	0.0244755	0.0169284	0	0.0674764	3.40693	0.206059	0	0	0	0
Stenotrophomonas_maltophilia	0.0244755	0.00243139	0	0.0275558	0.442327	0.026851	0	0	0	0
Niameybacter_massiliensis	0.0244755	0.0239147	0	0.036855	5.61133	0.334751	0	0	0	0
Terrisporobacter_mayombei	0.0244755	0.0141613	0	0.107933	1.37376	0.114856	0	0	0	0
Lactococcus_piscium	0.0244755	0.0173476	0	0.0673854	2.61597	0.176152	0	0	0	0
Catenibacillus_scindens	0.0244755	0.0100449	0	0.0312012	1.71885	0.111557	0	0	0	0
Clostridium_tertium	0.0244755	0.00855892	0	0.0335158	1.6051	0.0981726	0	0	0	0
Ruminococcus_torques	0.0244755	0.00748741	0	0.0965158	0.653016	0.0582546	0	0	0	0
Streptococcus_COT_279	0.020979	0.00260807	0	0.0323799	0.312989	0.0222625	0	0	0	0
Lactobacillus_curvatus	0.020979	0.00483096	0	0.0732243	0.673317	0.0445847	0	0	0	0
Enterococcus_gallinarum	0.020979	0.0189099	0	0.0769675	1.79417	0.165125	0	0	0	0
[Eubacterium]_hallii	0.020979	0.00916645	0	0.0620027	1.07901	0.0819389	0	0	0	0
Lactobacillus_johnsonii	0.020979	0.00836773	0	0.0502737	1.5606	0.0962555	0	0	0	0
Sarcina_maxima	0.020979	0.231915	0	0.186594	37.7166	2.68962	0	0	0	0
Leuconostoc_mesenteroides	0.020979	0.0180994	0	0.0226142	4.58291	0.271505	0	0	0	0
Rothia_nasimurium	0.020979	0.00173825	0	0.0340483	0.164204	0.013971	0	0	0	0
Succiniclasticum_ruminis	0.020979	0.0277549	0	0.139054	3.53728	0.259958	0	0	0	0
Cellulosilyticum UC	0.020979	0.0159751	0	0.0715308	2.50043	0.16833	0	0	0	0
Peptostreptococcaceae UC	0.020979	0.0188696	0	0.0749064	2.6054	0.177867	0	0	0	0
Eubacterium_callanderi	0.0174825	0.00389931	0	0.0848176	0.482579	0.0346652	0	0	0	0
Enterococcus_cecorum	0.0174825	0.0201852	0	0.456871	2.55664	0.180128	0	0	0	0
Parasutterella_excrementihominis	0.0174825	0.0651047	0	0.866218	8.8505	0.623345	0	0	0	0
Blautia_luti	0.0174825	0.00982328	0	0.127943	0.950966	0.0858138	0	0	0	0
Streptococcus_macedonicus	0.0174825	0.0298787	0	0.081367	7.05544	0.420353	0	0	0	0
Klebsiella_pneumoniae	0.0174825	0.0252733	0	0.39052	3.01481	0.225087	0	0	0	0
Staphylococcus_pseudintermedius	0.0174825	0.00297231	0	0.0239158	0.568475	0.0349124	0	0	0	0
Anaerobiospirillum_succiniciproducens	0.0174825	0.0499563	0	0.12747	11.3663	0.679893	0	0	0	0
Olsenella_uli	0.0174825	0.075097	0	0.128913	17.3547	1.04255	0	0	0	0
Paraclostridium UC	0.0174825	0.0186116	0	0.23825	1.76252	0.166213	0	0	0	0
Bifidobacterium_adolescentis	0.013986	0.105236	0	0.0398597	28.4388	1.68316	0	0	0	0
Peptostreptococcus_canis	0.013986	0.00218452	0	0.0398597	0.331725	0.0229269	0	0	0	0
Enterococcus_casseliflavus	0.013986	0.0342366	0	0.121803	4.81249	0.358322	0	0	0	0
Bacillus_coagulans	0.013986	0.00326307	0	0.0645578	0.358225	0.030549	0	0	0	0
Weissella_confusa	0.013986	0.00499266	0	0.0717789	0.680967	0.0504574	0	0	0	0
Rothia_endophytica	0.013986	0.00197112	0	0.0427442	0.245148	0.0193504	0	0	0	0
Bulleidia_extructa	0.013986	0.00990851	0	0.149858	1.16279	0.0955209	0	0	0	0
Phascolarctobacterium_faecium	0.013986	0.0177958	0	0.341236	2.48894	0.183542	0	0	0	0
Sellimonas_intestinalis	0.013986	0.0424539	0	0.227661	10.8892	0.645233	0	0	0	0
Lactobacillus_mucosae	0.013986	0.0495527	0	0.400583	12.0381	0.715433	0	0	0	0
Enterococcus_mundtii	0.013986	0.0444984	0	0.192719	11.8465	0.701098	0	0	0	0
Peptococcus_niger	0.013986	0.0133453	0	0.573236	1.25363	0.117595	0	0	0	0
Streptococcus_parauberis	0.013986	0.00200138	0	0.0213721	0.399002	0.0244485	0	0	0	0
Helicobacter_winghamensis	0.013986	0.00182763	0	0.0566465	0.252918	0.0179719	0	0	0	0
Sarcina UC	0.013986	0.0726386	0	0.0837421	15.4534	0.957587	0	0	0	0
Anaerotignum_aminivorans	0.0104895	0.00127586	0	0.0647878	0.192349	0.013552	0	0	0	0
Enterobacter_asburiae	0.0104895	0.00370637	0	0.144456	0.741561	0.0457732	0	0	0	0
Streptococcus_canis	0.0104895	0.0101703	0	0.351917	1.35052	0.108793	0	0	0	0
Enterobacter_cloacae	0.0104895	0.0163807	0	0.256294	4.04579	0.240642	0	0	0	0
Enterococcus_durans	0.0104895	0.0473255	0	0.673317	9.88511	0.610978	0	0	0	0
Corynebacterium_freiburgense	0.0104895	0.00163577	0	0.0920104	0.219092	0.016782	0	0	0	0
Allisonella_histaminiformans	0.0104895	0.00105895	0	0.0409556	0.132521	0.0111856	0	0	0	0
Libanicoccus_massiliensis	0.0104895	0.00223793	0	0.179829	0.232558	0.0219104	0	0	0	0
Dubosiella_newyorkensis	0.0104895	0.0415133	0	0.287632	11.119	0.658121	0	0	0	0
Canibacter_oris	0.0104895	0.000814774	0	0.0583885	0.0995619	0.00811501	0	0	0	0
Lactobacillus_plantarum	0.0104895	0.0080743	0	0.0867303	1.22574	0.093375	0	0	0	0
Flavonifractor_plautii	0.0104895	0.00110754	0	0.0637755	0.156495	0.0114734	0	0	0	0
Bacteroides_thetaiotaomicron	0.0104895	0.0434189	0	0.692707	8.64547	0.543443	0	0	0	0
Howardella_ureilytica	0.0104895	0.000528681	0	0.0307629	0.0611396	0.00533804	0	0	0	0
Clostridiaceae UC	0.0104895	0.00154389	0	0.0281796	0.323723	0.0199073	0	0	0	0
Clostridioides UC	0.0104895	0.00568367	0	0.113293	1.15806	0.0718219	0	0	0	0
Parabacteroides UC	0.0104895	0.00314449	0	0.0794597	0.623857	0.0388927	0	0	0	0
Tessaracoccus UC	0.0104895	0.000357613	0	0.0280092	0.0457718	0.00358115	0	0	0	0
Anaeroplasma_abactoclasticum	0.00699301	0.0124361	0	0.0615258	3.49521	0.206695	0	0	0	0
Klebsiella_aerogenes	0.00699301	0.00583333	0	0.717274	0.951058	0.0703191	0	0	0	0
Lactobacillus_algidus	0.00699301	0.00345985	0	0.416742	0.572776	0.0418151	0	0	0	0
Enterococcus_avium	0.00699301	0.00595277	0	0.0239158	1.67858	0.0992614	0	0	0	0
Helicobacter_bilis	0.00699301	0.0126096	0	0.296799	3.30953	0.196421	0	0	0	0
Eubacterium_brachy	0.00699301	0.00308427	0	0.258244	0.623857	0.0398756	0	0	0	0
Schaalia_canis	0.00699301	0.000258845	0	0.0184638	0.0555658	0.00345868	0	0	0	0
Vagococcus_carniphilus	0.00699301	0.00175281	0	0.160901	0.340403	0.0222336	0	0	0	0
Anaerobacterium_chartisolvens	0.00699301	0.00149161	0	0.212089	0.214511	0.017806	0	0	0	0
Leuconostoc_citreum	0.00699301	0.00214877	0	0.158299	0.456248	0.0285252	0	0	0	0
Lactobacillus_crispatus	0.00699301	0.00070771	0	0.0459107	0.156495	0.00963456	0	0	0	0
Lactobacillus_delbrueckii	0.00699301	0.00137263	0	0.184021	0.208551	0.0164176	0	0	0	0
Bacteroides_dorei	0.00699301	0.00103926	0	0.0392311	0.257998	0.0154231	0	0	0	0
Pseudomonas_fragi	0.00699301	0.000587388	0	0.0753807	0.0926124	0.00704886	0	0	0	0
Propionibacterium_freudenreichii	0.00699301	0.0156261	0	1.43308	3.03599	0.198248	0	0	0	0
Citrobacter_freundii	0.00699301	0.00095146	0	0.128233	0.143885	0.0113767	0	0	0	0
Lactobacillus_fuchuensis	0.00699301	0.00144413	0	0.0804505	0.332571	0.0202163	0	0	0	0
Fusobacterium_gastrosuis	0.00699301	0.000282813	0	0.0188111	0.0620732	0.00383157	0	0	0	0
Streptococcus_halichoeri	0.00699301	0.00148244	0	0.0863465	0.33763	0.0205897	0	0	0	0
Streptococcus_infantarius	0.00699301	0.045186	0	2.40755	10.5156	0.637404	0	0	0	0
Campylobacter_jejuni	0.00699301	0.0151279	0	0.0322685	4.29432	0.253929	0	0	0	0
Lactobacillus_kefiri	0.00699301	0.00296978	0	0.385604	0.463754	0.0356019	0	0	0	0
Leuconostoc_kimchii	0.00699301	0.00434797	0	0.0340483	1.20947	0.0715387	0	0	0	0
Carnobacterium_maltaromaticum	0.00699301	0.00106805	0	0.129654	0.175809	0.0128953	0	0	0	0
Escherichia_marmotae	0.00699301	0.0473012	0	1.4533	12.0748	0.718853	0	0	0	0
Bacteroides_ovatus	0.00699301	0.0118443	0	1.33227	2.05519	0.144594	0	0	0	0
Klebsiella_oxytoca	0.00699301	0.0254026	0	0.0983724	7.16677	0.423799	0	0	0	0
Lactobacillus_pentosus	0.00699301	0.00305536	0	0.306435	0.567398	0.0380753	0	0	0	0
Desulfovibrio_piger	0.00699301	0.00301047	0	0.151774	0.70922	0.0428558	0	0	0	0
Lactobacillus_rhamnosus	0.00699301	0.00484491	0	0.506057	0.879588	0.0599138	0	0	0	0
Faecalibaculum_rodentium	0.00699301	0.0570721	0	0.838223	15.4844	0.916778	0	0	0	0
Lactobacillus_rogosae	0.00699301	0.00409803	0	0.277874	0.894164	0.0553122	0	0	0	0
Peptostreptococcus_russellii	0.00699301	0.00169389	0	0.105485	0.378967	0.0232396	0	0	0	0
Fusicatenibacter_saccharivorans	0.00699301	0.0124476	0	0.150291	3.40971	0.201785	0	0	0	0
Lactobacillus_salivarius	0.00699301	0.0100409	0	0.127433	2.74427	0.162421	0	0	0	0
Staphylococcus_sciuri	0.00699301	0.000431809	0	0.0485909	0.0749064	0.00527114	0	0	0	0
Cetobacterium_somerae	0.00699301	0.10125	0	1.31504	27.6425	1.63611	0	0	0	0
Chlamydia_trachomatis	0.00699301	0.00648034	0	0.504541	1.34884	0.0850575	0	0	0	0
Subdoligranulum_variabile	0.00699301	0.00530627	0	0.1455	1.37209	0.0815584	0	0	0	0
Fusobacterium_varium	0.00699301	0.00740552	0	0.876256	1.24172	0.0897171	0	0	0	0
Citrobacter_youngae	0.00699301	0.00159199	0	0.188157	0.267151	0.0192898	0	0	0	0
Citrobacter UC	0.00699301	0.00166538	0	0.177089	0.299209	0.0205276	0	0	0	0
Leucobacter UC	0.00699301	0.000452964	0	0.0647598	0.0647878	0.00540715	0	0	0	0
Roseburia UC	0.00699301	0.000427026	0	0.0575926	0.0645369	0.00510582	0	0	0	0
Subdoligranulum UC	0.00699301	0.00290022	0	0.374143	0.455322	0.0347873	0	0	0	0
Sutterella UC	0.00699301	0.00187639	0	0.199104	0.337544	0.0231374	0	0	0	0
Pediococcus_acidilactici	0.0034965	0.00355012	0	1.01534	1.01534	0.060038	0	0	0	0
Leclercia_adecarboxylata	0.0034965	0.00197388	0	0.564529	0.564529	0.0333813	0	0	0	0
Rothia_aerolata	0.0034965	0.000428581	0	0.122574	0.122574	0.00724796	0	0	0	0
Lactobacillus_agilis	0.0034965	0.00290957	0	0.832138	0.832138	0.0492053	0	0	0	0
Escherichia_albertii	0.0034965	0.000266164	0	0.0761228	0.0761228	0.00450124	0	0	0	0
Hafnia_alvei	0.0034965	0.000448365	0	0.128233	0.128233	0.00758255	0	0	0	0
Leucobacter_aridicollis	0.0034965	0.000169898	0	0.0485909	0.0485909	0.00287324	0	0	0	0
Staphylococcus_aureus	0.0034965	0.00181862	0	0.520127	0.520127	0.0307557	0	0	0	0
Paraclostridium_bifermentans	0.0034965	0.00031917	0	0.0912825	0.0912825	0.00539765	0	0	0	0
Citrobacter_braakii	0.0034965	0.00413419	0	1.18238	1.18238	0.0699155	0	0	0	0
Bifidobacterium_breve	0.0034965	0.00171581	0	0.490722	0.490722	0.029017	0	0	0	0
Lactobacillus_brevis	0.0034965	0.000809541	0	0.231529	0.231529	0.0136906	0	0	0	0
Enterobacter_bugandensis	0.0034965	0.0185325	0	5.3003	5.3003	0.313413	0	0	0	0
Clostridium_butyricum	0.0034965	0.00382674	0	1.09445	1.09445	0.064716	0	0	0	0
Helicobacter_canis	0.0034965	0.000449486	0	0.128553	0.128553	0.0076015	0	0	0	0
Leuconostoc_carnosum	0.0034965	0.00406993	0	1.164	1.164	0.0688287	0	0	0	0
Lactobacillus_casei	0.0034965	0.00193029	0	0.552063	0.552063	0.0326441	0	0	0	0
Clostridium_celatum	0.0034965	0.000979662	0	0.280183	0.280183	0.0165676	0	0	0	0
Gleimia_coleocanis	0.0034965	0.000547184	0	0.156495	0.156495	0.00925371	0	0	0	0
Eubacterium_coprostanoligenes	0.0034965	0.000265339	0	0.0758869	0.0758869	0.00448729	0	0	0	0
Lactobacillus_coryniformis	0.0034965	0.000186819	0	0.0534302	0.0534302	0.0031594	0	0	0	0
Actinomyces_COT_374	0.0034965	0.000165085	0	0.0472144	0.0472144	0.00279184	0	0	0	0
Enterococcus_devriesei	0.0034965	0.00234413	0	0.670421	0.670421	0.0396428	0	0	0	0
Parabacteroides_distasonis	0.0034965	0.00114452	0	0.327332	0.327332	0.0193556	0	0	0	0
Streptococcus_dysgalactiae	0.0034965	0.00118053	0	0.33763	0.33763	0.0199645	0	0	0	0
Staphylococcus_equorum	0.0034965	0.000453062	0	0.129576	0.129576	0.00766197	0	0	0	0
Bifidobacterium_faecale	0.0034965	0.00235217	0	0.672721	0.672721	0.0397788	0	0	0	0
Leuconostoc_fallax	0.0034965	0.000240062	0	0.0686577	0.0686577	0.00405982	0	0	0	0
Acidaminococcus_fermentans	0.0034965	0.00239726	0	0.685616	0.685616	0.0405413	0	0	0	0
Lactobacillus_fermentum	0.0034965	0.0333578	0	9.54033	9.54033	0.564132	0	0	0	0
Bacteroides_finegoldii	0.0034965	0.000175316	0	0.0501404	0.0501404	0.00296486	0	0	0	0
Shigella_flexneri	0.0034965	0.00286345	0	0.818946	0.818946	0.0484253	0	0	0	0
Vagococcus_fluvialis	0.0034965	0.00062296	0	0.178167	0.178167	0.0105352	0	0	0	0
Bacteroides_galacturonicus	0.0034965	0.00103081	0	0.294811	0.294811	0.0174326	0	0	0	0
Roseomonas_genomospecies	0.0034965	0.000251186	0	0.0718391	0.0718391	0.00424793	0	0	0	0
Enterococcus_gilvus	0.0034965	0.00148231	0	0.42394	0.42394	0.0250681	0	0	0	0
Campylobacter_helveticus	0.0034965	0.000549372	0	0.15712	0.15712	0.00929072	0	0	0	0
Lactobacillus_helveticus	0.0034965	0.00418489	0	1.19688	1.19688	0.0707729	0	0	0	0
Enterococcus_hermanniensis	0.0034965	0.00241929	0	0.691916	0.691916	0.0409138	0	0	0	0
Paraeggerthella_hongkongensis	0.0034965	0.00432046	0	1.23565	1.23565	0.0730655	0	0	0	0
Enterobacter_hormaechei	0.0034965	0.00263569	0	0.753807	0.753807	0.0445735	0	0	0	0
Mitsuokella_jalaludinii	0.0034965	0.00184789	0	0.528496	0.528496	0.0312506	0	0	0	0
Lactobacillus_kefiranofaciens	0.0034965	0.000589034	0	0.168464	0.168464	0.00996146	0	0	0	0
Enterobacter_kobei	0.0034965	0.000938071	0	0.268288	0.268288	0.0158642	0	0	0	0
Weissella_koreensis	0.0034965	0.000406886	0	0.116369	0.116369	0.00688106	0	0	0	0
Anaerotignum_lactatifermentans	0.0034965	0.00371968	0	1.06383	1.06383	0.0629056	0	0	0	0
Eggerthella_lenta	0.0034965	0.000113217	0	0.0323799	0.0323799	0.00191467	0	0	0	0
[Clostridium]_leptum	0.0034965	0.00265339	0	0.758869	0.758869	0.0448729	0	0	0	0
Dorea_longicatena	0.0034965	0.000640385	0	0.18315	0.18315	0.0108299	0	0	0	0
Veillonella_magna	0.0034965	0.00363489	0	1.03958	1.03958	0.0614716	0	0	0	0
Ihubacter_massiliensis	0.0034965	0.00240697	0	0.688394	0.688394	0.0407056	0	0	0	0
Candidatus_Melainabacteria	0.0034965	0.000303621	0	0.0868357	0.0868357	0.0051347	0	0	0	0
Parabacteroides_merdae	0.0034965	0.000447352	0	0.127943	0.127943	0.00756541	0	0	0	0
Klebsiella_michiganensis	0.0034965	0.000296649	0	0.0848416	0.0848416	0.00501679	0	0	0	0
Proteus_mirabilis	0.0034965	0.000324351	0	0.0927644	0.0927644	0.00548527	0	0	0	0
Pseudomonas_monteilii	0.0034965	9.68382e-05	0	0.0276957	0.0276957	0.00163768	0	0	0	0
Solobacterium_moorei	0.0034965	0.00595954	0	1.70443	1.70443	0.100785	0	0	0	0
Fusobacterium_necrogenes	0.0034965	0.0020105	0	0.575004	0.575004	0.0340007	0	0	0	0
Raoultella_ornithinolytica	0.0034965	0.000547564	0	0.156603	0.156603	0.00926016	0	0	0	0
Pseudomonas_oryzihabitans	0.0034965	6.45588e-05	0	0.0184638	0.0184638	0.00109179	0	0	0	0
Gemella_palaticanis	0.0034965	0.000167243	0	0.0478316	0.0478316	0.00282834	0	0	0	0
Lactobacillus_paragasseri	0.0034965	0.00142268	0	0.406886	0.406886	0.0240597	0	0	0	0
Hafnia_paralvei	0.0034965	0.000396289	0	0.113339	0.113339	0.00670185	0	0	0	0
Weissella_paramesenteroides	0.0034965	0.000571441	0	0.163432	0.163432	0.00966394	0	0	0	0
Sutterella_parvirubra	0.0034965	0.00060211	0	0.172203	0.172203	0.0101826	0	0	0	0
Monoglobus_pectinilyticus	0.0034965	0.00122446	0	0.350195	0.350195	0.0207074	0	0	0	0
Faecalicoccus_pleomorphus	0.0034965	0.000252425	0	0.0721935	0.0721935	0.00426889	0	0	0	0
Lactobacillus_pontis	0.0034965	0.00381396	0	1.09079	1.09079	0.0644999	0	0	0	0
Pseudopropionibacterium_propionicum	0.0034965	0.000154439	0	0.0441696	0.0441696	0.0026118	0	0	0	0
Leuconostoc_pseudomesenteroides	0.0034965	0.00109526	0	0.313245	0.313245	0.0185226	0	0	0	0
Pseudomonas_psychrophila	0.0034965	0.00033334	0	0.0953354	0.0953354	0.0056373	0	0	0	0
Streptococcus_respiraculi	0.0034965	0.000473857	0	0.135523	0.135523	0.00801364	0	0	0	0
Lactobacillus_ruminis	0.0034965	0.0255708	0	7.31324	7.31324	0.432441	0	0	0	0
Escherichia_ruysiae	0.0034965	0.00410891	0	1.17515	1.17515	0.069488	0	0	0	0
Staphylococcus_schleiferi	0.0034965	0.00286815	0	0.820291	0.820291	0.0485048	0	0	0	0
Clostridium_septicum	0.0034965	0.000322605	0	0.0922651	0.0922651	0.00545575	0	0	0	0
Odoribacter_splanchnicus	0.0034965	0.000398008	0	0.11383	0.11383	0.00673093	0	0	0	0
Microlunatus_spumicola	0.0034965	0.000210506	0	0.0602047	0.0602047	0.00355998	0	0	0	0
Megasphaera_stantonii	0.0034965	0.0156503	0	4.476	4.476	0.264671	0	0	0	0
Anaerofustis_stercorihominis	0.0034965	0.000816353	0	0.233477	0.233477	0.0138058	0	0	0	0
Clostridium_subterminale	0.0034965	0.00206857	0	0.59161	0.59161	0.0349826	0	0	0	0
Bacillus_subtilis	0.0034965	0.000619124	0	0.177069	0.177069	0.0104703	0	0	0	0
Clostridium_tagluense	0.0034965	0.000357046	0	0.102115	0.102115	0.0060382	0	0	0	0
Amaricoccus_tamworthensis	0.0034965	0.000188389	0	0.0538793	0.0538793	0.00318595	0	0	0	0
Eisenbergiella_tayi	0.0034965	0.000182173	0	0.0521014	0.0521014	0.00308082	0	0	0	0
Vagococcus_teuberi	0.0034965	0.00393689	0	1.12595	1.12595	0.0665788	0	0	0	0
Anaerobiospirillum_thomasii	0.0034965	0.00113486	0	0.32457	0.32457	0.0191922	0	0	0	0
Olsenella_umbonata	0.0034965	0.000424204	0	0.121322	0.121322	0.00717395	0	0	0	0
Ileibacterium_valens	0.0034965	0.0120247	0	3.43906	3.43906	0.203356	0	0	0	0
Corynebacterium_variabile	0.0034965	0.00065662	0	0.187793	0.187793	0.0111045	0	0	0	0
Klebsiella_variicola	0.0034965	0.000503094	0	0.143885	0.143885	0.00850809	0	0	0	0
Weissella_viridescens	0.0034965	0.000499738	0	0.142925	0.142925	0.00845134	0	0	0	0
Staphylococcus_vitulinus	0.0034965	0.000962756	0	0.275348	0.275348	0.0162817	0	0	0	0
Bilophila_wadsworthia	0.0034965	0.000527217	0	0.150784	0.150784	0.00891605	0	0	0	0
Arcanobacterium_wilhelmae	0.0034965	0.000226433	0	0.0647598	0.0647598	0.00382933	0	0	0	0
Corynebacterium_xerosis	0.0034965	0.000568934	0	0.162715	0.162715	0.00962154	0	0	0	0
Bacteroides_xylanisolvens	0.0034965	0.000631463	0	0.180599	0.180599	0.010679	0	0	0	0
Actinomyces UC	0.0034965	0.000160857	0	0.0460052	0.0460052	0.00272034	0	0	0	0
Anaerostipes UC	0.0034965	0.00134672	0	0.385161	0.385161	0.0227751	0	0	0	0
Bacillus UC	0.0034965	0.00679237	0	1.94262	1.94262	0.114869	0	0	0	0
Bifidobacterium UC	0.0034965	0.00029767	0	0.0851336	0.0851336	0.00503405	0	0	0	0
Coprobacter UC	0.0034965	0.000676961	0	0.193611	0.193611	0.0114484	0	0	0	0
Corynebacterium UC	0.0034965	0.000224183	0	0.0641163	0.0641163	0.00379127	0	0	0	0
Eggerthellaceae UC	0.0034965	0.00198464	0	0.567606	0.567606	0.0335632	0	0	0	0
Klebsiella UC	0.0034965	0.000687919	0	0.196745	0.196745	0.0116338	0	0	0	0
Lacticaseibacillus UC	0.0034965	0.00108771	0	0.311086	0.311086	0.0183949	0	0	0	0
Ligilactobacillus UC	0.0034965	0.00063266	0	0.180941	0.180941	0.0106993	0	0	0	0
Mitsuokella UC	0.0034965	0.0029273	0	0.837209	0.837209	0.0495052	0	0	0	0
Mogibacterium UC	0.0034965	0.00079945	0	0.228643	0.228643	0.0135199	0	0	0	0
Neisseria UC	0.0034965	0.00014286	0	0.040858	0.040858	0.00241598	0	0	0	0
Olsenella UC	0.0034965	0.000650512	0	0.186047	0.186047	0.0110012	0	0	0	0
Oscillibacter UC	0.0034965	0.000150436	0	0.0430246	0.0430246	0.0025441	0	0	0	0
Oscillospiraceae UC	0.0034965	0.00181215	0	0.518276	0.518276	0.0306463	0	0	0	0
Pantoea UC	0.0034965	0.000371213	0	0.106167	0.106167	0.00627778	0	0	0	0
Paracoccus UC	0.0034965	0.000313982	0	0.0897989	0.0897989	0.00530992	0	0	0	0
Tyzzerella UC	0.0034965	0.00075884	0	0.217028	0.217028	0.0128332	0	0	0	0

## Sheet: TableS2
Table S2. Host correlates of core microbiome composition.
Generalized Additive Models (GAMs) were used to correlate two core microbiome metrics (Core Microbiome Sum, Number of Core Taxa)
with 5 host predictors. Core Microbiome Sum represents to the proportion of their microbiome that is made up of core taxa.
Model 1 included all samples and defined Sex-Neuter status, age, and body weight as predictors.
Model 2 included samples from all dogs that did not have a combination diet (e.g. samples with a "Kibble & Cooked" diet were excluded) and defined diet as the predictor variable.
Model 3 included samples from dogs residing in the USA and for which geographic region (West, Midwest, Northeast, South) was known; geographic region was the sole predictor variable.
Model	N	Predictors	Core Microbiome Sum	Number of Core Taxa
#1	286	Sex-Neuter Status	F=0.445 (p=0.721)	F=11.22 (p=0.0106)
#1	286	Age (yrs)	F=2.37 (p=0.036)	F=7.38 (p=0.063)
#1	286	Body weight (kg)	F=0.46 (p=0.66)	F=71.102 (p<0.0001)
#2	206	Diet	F=2.21 (p=0.11)	F=14.46 (p<0.001)
#3	198	Geographic region	F=0.42 (p=0.73)	F=0.411 (p=0.93)

## Sheet: TableS3
Table S3. Host correlates of microbiome alpha-diversity.
Generalized Additive Models (GAMs) were used to correlate three metrics of microbiome alpha-diversity (Chao 1 Richness, Shannon Diversity, and Gini-Simpson)
with 5 host predictors (2 continous predictors, 3 categorical predictors). Microbiome data was rarefied (e.g. samples were subsampled to 3500 reads).
Twenty-four samples did not meet this sequence-cutoff and were excluded.
Model 1 included all samples that exceeded the sequence cutoff and defined Sex-Neuter status, age, and body weight as predictors.
Model 2 included samples from all dogs that did not have a combination diet (e.g. samples with a "Kibble & Cooked" diet were excluded) and defined diet as the predictor variable.
Model 3 included samples from dogs residing in the USA and for which geographic region (West, Midwest, Northeast, South) was known; geographic region was the sole predictor variable.
Model	N	Predictors	Chao 1 Richness (log)	Shannon Diversity	Gini-Simpson
#1	262	Sex-Neuter Status	F=3.2 (p=0.023)	F=1.98 (p=0.11)	F=2.39 (p=0.068)
#1	262	Age (yrs)	F=3.25, (p=0.07)	F=3.03 (p=0.08)	F=3.42 (p=0.065)
#1	262	Body weight (kg)	F=12.03 (p<0.0001)	F=5.8 (p<0.0001)	F=2.8 (p=0.017)
#2	186	Diet	F=1.74 (p=0.17)	F=4.71 (p=0.01)	F=4.9 (p=0.008)
#3	184	Geographic region	F=0.29 (p=0.8)	F=0.57 (p=0.68)	F=0.64 (p=0.62)

## Sheet: TableS4
Table S3. Host correlates of microbiome beta-diversity.
marginal PERMANOVAs were used to correlate microbiome beta-diversity (Bray-Curtis distances and Aitchison distances based on rarefied microbiome data)
with 5 host predictors (2 continous predictors, 3 categorical predictors). Microbiome data was not rarefied (e.g. samples retained their original number of reads).
Model 1 included all samples and defined Sex-Neuter status, age, and body weight as predictors.
Model 2 included samples from all dogs that did not have a combination diet (e.g. samples with a "Kibble & Cooked" diet were excluded) and defined diet as the predictor variable.
Model 3 included samples from dogs residing in the USA and for which geographic region (West, Midwest, Northeast, South) was known; geographic region was the sole predictor variable.
		Bray-Curtis
Model	N	Predictors	F	R2	p-value
#1	262	Sex-Neuter Status	1.06	0.012	0.34
#1	262	Age (yrs)	2.21	0.008	0.006
#1	262	Body weight (kg)	3.31	0.012	0.001
#2	186	Diet	4.3	0.045	0.001
#3	184	Geographic region	1.32	0.021	0.068
		Aitchison
Model	N	Predictors	F	R2	p-value
#1	262	Sex-Neuter Status	1.53	0.017	0.005
#1	262	Age (yrs)	3.04	0.011	0.001
#1	262	Body weight (kg)	4.89	0.018	0.001
#2	186	Diet	4.82	0.05	0.001
#3	184	Geographic region	1.38	0.022	0.013

## Sheet: TableS5
Table S5. Are specific bacterial species under or overrepresented in the fecal microbiomes of dogs given their age, body weight, or sex-neuter status?
Results of differential abundance testing with LinDA. Only the sequence counts of ASVs assigned to species were used as input for the model.
The model parameters were a taxa prevalence cutoff of 20%, winsorization cutoff (quantile) of 0.97, alpha of 0.05, and p.value adjustment using FDR.
The model predictors were age (yrs), body weight (kg), and sex-neuter status (categorical, with intact females as the reference for comparison).
Bacterial species	age baseMean	age log2FoldChange	age lfcSE	age stat	age pvalue	age padj	sterilized Male baseMean	sterilized Male log2FoldChange	sterilized Male lfcSE	sterilized Male stat	sterilized Male pvalue	sterilized Male padj	weight_kg baseMean	weight_kg log2FoldChange	weight_kg lfcSE	weight_kg stat	weight_kg pvalue	weight_kg padj
Absiella_dolichum	2126.6	0.162	0.112	1.447	0.149	0.248	2126.6	0.481	0.399	1.206	0.229	0.633	2126.6	-0.096	0.111	-0.87	0.385	0.474
Allobaculum_stercoricanis	27810.6	-0.369	0.207	-1.785	0.075	0.172	27810.6	-1.455	0.735	-1.979	0.049	0.409	27810.6	0.88	0.204	4.317	0	0
Alloprevotella_rava	8244.11	-0.731	0.188	-3.887	0	0.001	8244.11	-0.446	0.669	-0.667	0.505	0.881	8244.11	0.582	0.185	3.14	0.002	0.004
Bacillus_bogoriensis	30144	-0.015	0.221	-0.066	0.947	0.955	30144	0.305	0.785	0.389	0.698	0.904	30144	0.926	0.218	4.254	0	0
Bacteroides_coprocola	4574.34	-0.457	0.152	-2.998	0.003	0.016	4574.34	-0.234	0.542	-0.431	0.667	0.904	4574.34	0.46	0.15	3.063	0.002	0.005
Bacteroides_plebeius	8131.86	-0.495	0.178	-2.785	0.006	0.026	8131.86	-0.381	0.632	-0.603	0.547	0.881	8131.86	0.639	0.175	3.647	0	0.001
Bacteroides_vulgatus	3802.5	0.133	0.169	0.788	0.431	0.6	3802.5	0.078	0.602	0.129	0.897	0.929	3802.5	-0.12	0.167	-0.717	0.474	0.562
Blautia_caecimuris	26199	-0.308	0.201	-1.535	0.126	0.248	26199	-0.426	0.713	-0.597	0.551	0.881	26199	0.224	0.198	1.135	0.257	0.374
Blautia_glucerasea	12654.4	0.031	0.201	0.154	0.878	0.955	12654.4	0.095	0.716	0.133	0.895	0.929	12654.4	0.708	0.198	3.57	0	0.001
Blautia_hansenii	149875	-0.01	0.185	-0.056	0.955	0.955	149875	0.249	0.659	0.377	0.706	0.904	149875	-0.187	0.183	-1.024	0.307	0.392
Blautia_marasmi	45240.3	0.013	0.176	0.072	0.943	0.955	45240.3	-1.163	0.625	-1.86	0.064	0.409	45240.3	0.62	0.173	3.577	0	0.001
Caballeronia_sordidicola	4478.05	-0.252	0.123	-2.047	0.042	0.13	4478.05	0.518	0.438	1.184	0.238	0.633	4478.05	0.152	0.121	1.253	0.211	0.338
Catenibacterium_mitsuokai	5343	-0.711	0.179	-3.975	0	0.001	5343	0.59	0.635	0.929	0.354	0.745	5343	0.902	0.176	5.121	0	0
Clostridium_disporicum	2765.32	0.02	0.17	0.116	0.908	0.955	2765.32	0.925	0.605	1.529	0.127	0.51	2765.32	0.075	0.168	0.445	0.656	0.702
Clostridium_perfringens	22484.1	0.111	0.284	0.393	0.695	0.855	22484.1	-0.144	1.009	-0.143	0.887	0.929	22484.1	0.107	0.28	0.384	0.701	0.724
Clostridium_sporogenes	4737.73	-0.287	0.145	-1.979	0.049	0.13	4737.73	-0.431	0.515	-0.837	0.403	0.759	4737.73	0.526	0.143	3.686	0	0.001
Collinsella_intestinalis	161655	-0.512	0.226	-2.268	0.024	0.086	161655	-0.395	0.802	-0.493	0.623	0.904	161655	1.068	0.222	4.802	0	0
Collinsella_tanakaei	2784.86	-0.168	0.115	-1.465	0.144	0.248	2784.86	0.219	0.408	0.535	0.593	0.903	2784.86	0.28	0.113	2.471	0.014	0.025
Enterococcus_faecium	11931.3	0.225	0.178	1.265	0.207	0.315	11931.3	-1.515	0.633	-2.394	0.017	0.302	11931.3	0.095	0.175	0.539	0.591	0.675
Erysipelatoclostridium_ramosum	4006.08	0.23	0.161	1.426	0.155	0.248	4006.08	0.511	0.572	0.893	0.373	0.745	4006.08	-0.421	0.159	-2.653	0.008	0.016
Escherichia_coli	17752.8	0.739	0.215	3.435	0.001	0.004	17752.8	-0.825	0.765	-1.08	0.281	0.692	17752.8	-0.309	0.212	-1.456	0.146	0.247
Faecalimonas_umbilicata	143438	0.386	0.213	1.817	0.07	0.172	143438	-0.065	0.756	-0.086	0.932	0.932	143438	-0.22	0.21	-1.05	0.294	0.392
Fusobacterium_mortiferum	2352.71	0.103	0.163	0.629	0.53	0.706	2352.71	0.963	0.581	1.657	0.099	0.51	2352.71	0.007	0.161	0.046	0.963	0.963
Holdemanella_biformis	18205.1	-1.083	0.224	-4.83	0	0	18205.1	-0.162	0.797	-0.204	0.839	0.929	18205.1	0.967	0.221	4.375	0	0
Megamonas_funiformis	227064	-0.421	0.271	-1.555	0.121	0.248	227064	-0.94	0.962	-0.977	0.329	0.745	227064	1.468	0.267	5.501	0	0
Prevotella_copri	12567.1	-1.265	0.235	-5.38	0	0	12567.1	0.105	0.836	0.126	0.9	0.929	12567.1	1.278	0.232	5.516	0	0
Rhodococcus_fascians	2131.31	-0.121	0.083	-1.454	0.147	0.248	2131.31	0.39	0.295	1.322	0.187	0.599	2131.31	0.095	0.082	1.155	0.249	0.374
Romboutsia_ilealis	5146.32	-0.213	0.21	-1.015	0.311	0.452	5146.32	1.766	0.748	2.362	0.019	0.302	5146.32	0.634	0.207	3.059	0.002	0.005
Streptococcus_lutetiensis	9174.46	-0.032	0.317	-0.102	0.919	0.955	9174.46	1.726	1.128	1.53	0.127	0.51	9174.46	-0.138	0.313	-0.443	0.658	0.702
Sutterella_stercoricanis	12980.6	-0.324	0.164	-1.98	0.049	0.13	12980.6	-0.167	0.582	-0.287	0.774	0.929	12980.6	0.88	0.161	5.455	0	0
Terrisporobacter_glycolicus	2295.17	0.09	0.151	0.596	0.552	0.706	2295.17	0.77	0.536	1.436	0.152	0.541	2295.17	-0.161	0.149	-1.086	0.278	0.387
Turicibacter_sanguinis	7903.52	-0.508	0.212	-2.397	0.017	0.069	7903.52	1.438	0.754	1.907	0.057	0.409	7903.52	0.711	0.209	3.4	0.001	0.002

## Sheet: TableS6
Table S6. Are specific bacterial species enriched in the microbiomes of dogs fed kibble, raw food, or cooked food?
Results of differential abundance testing with LinDA. Only the sequence counts of ASVs assigned to species were used as input for the model.
The model included diet category as the predictor variable, with kibble-fed dogs as the reference group.
The model parameters were a taxa prevalence cutoff of 20%, winsorization cutoff (quantile) of 0.97, alpha of 0.05, and p.value adjustment using FDR.
Bacterial species	diet Raw baseMean	dietRaw log2FoldChange	dietRaw lfcSE	dietRaw stat	dietRaw pvalue	dietRaw padj	dietCooked baseMean	dietCooked log2FoldChange	dietCooked lfcSE	dietCooked stat	dietCooked pvalue	dietCooked padj
Absiella_dolichum	892.645	2.88017	0.373899	7.70307	5.75446e-13	9.49486e-12	892.645	0.710175	0.43663	1.62649	0.105397	0.158095
Allobaculum_stercoricanis	12724.3	0.182106	0.62818	0.289894	0.772193	0.849413	12724.3	-1.74579	0.733573	-2.37985	0.0182457	0.0430077
Alloprevotella_rava	9017.5	-0.985151	0.56435	-1.74564	0.0823871	0.132969	9017.5	-2.61986	0.659035	-3.9753	9.76866e-05	0.000460522
Bacillus_bogoriensis	57665.2	0.194526	0.644381	0.30188	0.763052	0.849413	57665.2	-1.16946	0.752493	-1.55411	0.121716	0.174636
Bacteroides_coprocola	4867.09	-0.576841	0.4393	-1.31309	0.190635	0.24196	4867.09	-2.25603	0.513004	-4.39768	1.76456e-05	9.70507e-05
Bacteroides_plebeius	11564.1	-0.883565	0.509851	-1.73299	0.0846166	0.132969	11564.1	-2.72552	0.595391	-4.57769	8.1851e-06	5.40216e-05
Bacteroides_vulgatus	1488.29	2.34454	0.517746	4.52835	1.01262e-05	3.71293e-05	1488.29	0.674918	0.604611	1.11629	0.26562	0.337133
Blautia_caecimuris	16441.9	1.37862	0.598679	2.30277	0.0223053	0.0387407	16441.9	-0.327532	0.699122	-0.468491	0.639936	0.728204
Blautia_glucerasea	17848	-0.0758726	0.594738	-0.127573	0.898613	0.954924	17848	-2.12454	0.69452	-3.059	0.0025203	0.00831699
Blautia_hansenii	95913	2.45924	0.496961	4.94856	1.56707e-06	7.38763e-06	95913	1.04721	0.580338	1.80448	0.072638	0.13317
Blautia_marasmi	18390.2	1.52954	0.549144	2.78533	0.00585368	0.0132232	18390.2	-0.110468	0.641276	-0.172262	0.863403	0.898517
Caballeronia_sordidicola	4484.19	1.28294	0.414494	3.09519	0.0022444	0.00569732	4484.19	-0.0569469	0.484036	-0.11765	0.906461	0.906461
Catenibacterium_mitsuokai	12524.5	-1.89934	0.532655	-3.56579	0.000452383	0.00124405	12524.5	-2.94393	0.622021	-4.73285	4.14579e-06	3.42027e-05
Clostridium_disporicum	2384.36	1.28874	0.494426	2.60653	0.00982488	0.0180123	2384.36	-0.247998	0.577379	-0.429524	0.667998	0.734797
Clostridium_perfringens	4117.15	5.08936	0.717481	7.09337	2.13592e-11	2.34951e-10	4117.15	3.15743	0.837857	3.76846	0.000215253	0.000887918
Clostridium_sporogenes	5844.12	-1.61455	0.412494	-3.91412	0.000123817	0.000371452	5844.12	-2.63563	0.481701	-5.4715	1.30587e-07	1.43645e-06
Collinsella_intestinalis	177373	1.05763	0.644052	1.64215	0.102107	0.15316	177373	-1.92839	0.752109	-2.56398	0.0110708	0.0281028
Collinsella_tanakaei	2038.2	1.08178	0.389631	2.77641	0.00601054	0.0132232	2038.2	-0.873613	0.455002	-1.92002	0.056257	0.123765
Enterococcus_faecium	2256.17	2.53372	0.5252	4.82429	2.75527e-06	1.13655e-05	2256.17	0.386187	0.613315	0.629672	0.529617	0.624192
Erysipelatoclostridium_ramosum	1994.4	3.13167	0.525415	5.96038	1.09833e-08	7.249e-08	1994.4	1.11928	0.613567	1.82421	0.0695901	0.13317
Escherichia_coli	4138.29	2.67891	0.651147	4.11414	5.64642e-05	0.000186332	4138.29	1.27534	0.760393	1.67721	0.0950408	0.14935
Faecalimonas_umbilicata	45683.4	4.27736	0.550971	7.7633	3.99246e-13	9.49486e-12	45683.4	1.84287	0.643411	2.86422	0.00461971	0.0127042
Fournierella_massiliensis	2052.93	-0.0198738	0.320417	-0.062025	0.950604	0.954924	2052.93	-0.515528	0.374175	-1.37778	0.16979	0.233461
Fusobacterium_mortiferum	1798.23	1.34819	0.515153	2.61707	0.00953634	0.0180123	1798.23	1.02562	0.601583	1.70487	0.0897483	0.148085
Holdemanella_biformis	54151.6	-3.74014	0.58599	-6.3826	1.15971e-09	9.56762e-09	54151.6	-4.01429	0.684304	-5.86623	1.78875e-08	2.95144e-07
Megamonas_funiformis	313007	-1.07307	0.756209	-1.41901	0.15743	0.216466	313007	-3.11069	0.883083	-3.52254	0.000527922	0.00193571
Prevotella_copri	45434	-3.6219	0.624021	-5.80413	2.46061e-08	1.35333e-07	45434	-4.85636	0.728716	-6.66427	2.45458e-10	8.10012e-09
Rhodococcus_fascians	1531.86	0.818286	0.31366	2.60883	0.00976121	0.0180123	1531.86	0.059421	0.366285	0.162226	0.871289	0.898517
Romboutsia_ilealis	13077	-0.0356883	0.630604	-0.0565939	0.954924	0.954924	13077	-1.29412	0.736404	-1.75736	0.0803643	0.13958
Slackia_piriformis	1892.57	0.451486	0.332618	1.35737	0.17617	0.232544	1892.57	-0.441852	0.388423	-1.13755	0.256648	0.337133
Streptococcus_lutetiensis	12723.3	-0.45862	0.838894	-0.546696	0.585188	0.689686	12723.3	0.704909	0.979639	0.719559	0.472624	0.577651
Sutterella_stercoricanis	18945.1	-0.340857	0.517635	-0.658489	0.51097	0.624519	18945.1	-1.10497	0.604481	-1.82797	0.0690217	0.13317
Turicibacter_sanguinis	25735.9	-0.905007	0.623486	-1.45153	0.148176	0.212601	25735.9	-2.13042	0.728091	-2.92603	0.0038242	0.0114726
